# Supplementary material for: ﻿Sileneophioglossa (Caryophyllaceae, Sileneae), a new species from southwest China
Source: PhytoKeys. 2023 Apr 26;225:99–113. doi: 10.3897/phytokeys.225.98247 (PMC10209620; doi:10.3897/phytokeys.225.98247)
Supplement: XML Treatment for Silene ophioglossa [file phytokeys.225.98247-treatment1.xml]

<!DOCTYPE tp:taxon-treatment
  PUBLIC "-//TaxonX//DTD Taxonomic Treatment Publishing DTD v0 20100105//EN" "tax-treatment-NSO.dtd">
<tp:taxon-treatment xmlns:tp="http://www.plazi.org/taxpub"><tp:treatment-meta><kwd-group><label>Taxon classification</label><kwd>
              <named-content content-type="kingdom">Plantae</named-content>
            </kwd><kwd>
              <named-content content-type="order">Caryophyllales</named-content>
            </kwd><kwd>
              <named-content content-type="family">Caryophyllaceae</named-content>
            </kwd></kwd-group><mixed-citation publication-type="journal"><person-group><name><surname>Yang</surname><given-names>Feng</given-names></name><name><surname>Wang</surname><given-names>Ting-Ting</given-names></name><name><surname>Wang</surname><given-names>Yue-Hua</given-names></name><name><surname>Wang</surname><given-names>Huan-Chong</given-names></name></person-group><article-title>﻿<italic><tp:taxon-name><tp:taxon-name-part taxon-name-part-type="genus" reg="Silene">Silene</tp:taxon-name-part><tp:taxon-name-part taxon-name-part-type="species" reg="ophioglossa">ophioglossa</tp:taxon-name-part></tp:taxon-name></italic> (<tp:taxon-name><tp:taxon-name-part taxon-name-part-type="family">Caryophyllaceae</tp:taxon-name-part></tp:taxon-name>, Sileneae), a new species from southwest China</article-title><source>PhytoKeys</source><day>26</day><month>04</month><year>2023</year><volume>225</volume><fpage>99</fpage><lpage>113</lpage><pub-id pub-id-type="doi">10.3897/phytokeys.225.98247</pub-id></mixed-citation></tp:treatment-meta><tp:nomenclature><label>﻿</label><tp:taxon-name>
            <object-id xmlns:xlink="http://www.w3.org/1999/xlink" content-type="arpha" xlink:type="simple">51F0024F-3E33-57C9-96C0-9A4D025BA253</object-id>
            <tp:taxon-name-part taxon-name-part-type="genus" reg="Silene">Silene</tp:taxon-name-part>
            <tp:taxon-name-part taxon-name-part-type="species" reg="ophioglossa">ophioglossa</tp:taxon-name-part>
            <object-id xmlns:xlink="http://www.w3.org/1999/xlink" content-type="ipni" xlink:type="simple">urn:lsid:ipni.org:names:77318297-1</object-id>
          </tp:taxon-name><tp:taxon-authority>Huan C. Wang &amp; Feng Yang</tp:taxon-authority><tp:taxon-status xmlns:xlink="http://www.w3.org/1999/xlink" xlink:type="simple">sp. nov.</tp:taxon-status><xref ref-type="fig" rid="F1">Figs 1</xref><xref ref-type="fig" rid="F2">, 2</xref></tp:nomenclature><tp:treatment-sec sec-type="material" id="SECID0EHOAC"><title>Type.</title><p>China. Yunnan Province: Binchuan County, Pingchuan Town, Maojiaoshan Mountain, alt. 2198 m, <named-content xmlns:xlink="http://www.w3.org/1999/xlink" content-type="dwc:verbatimCoordinates" xlink:type="simple"><named-content content-type="geo-json" specific-use="{&#34;type&#34;:&#34;Point&#34;,&#34;coordinates&#34;:[100.702300,25.970444]}" id="NCID0EQOAC" xlink:type="simple">25°58'13.6"N, 100°42'8.28"E</named-content></named-content>, under a walnut forest by a ravine stream, 17 June 2022, <italic>F. Yang et al. BC17342</italic> (holotype YUKU-02074705!; isotypes YUKU-02074706!, PE!, HITBC!).</p><fig id="F1" position="float" orientation="portrait"><object-id xmlns:xlink="http://www.w3.org/1999/xlink" content-type="doi" xlink:type="simple">10.3897/phytokeys.225.98247.figure1</object-id><object-id xmlns:xlink="http://www.w3.org/1999/xlink" content-type="arpha" xlink:type="simple">8A773F30-35B4-5B1A-9D6E-4E8E825AA96E</object-id><label>Figure 1.</label><caption><p><italic><tp:taxon-name><tp:taxon-name-part taxon-name-part-type="genus" reg="Silene">Silene</tp:taxon-name-part><tp:taxon-name-part taxon-name-part-type="species" reg="ophioglossa">ophioglossa</tp:taxon-name-part></tp:taxon-name></italic> sp. nov. (Drawn by Tingting Wang) <bold>A</bold> habit <bold>B</bold> flower (front view) <bold>C</bold> adaxial surface of leaf <bold>D</bold> petal <bold>E</bold> pistil and androgynophore <bold>F</bold> seed.</p></caption><graphic xmlns:xlink="http://www.w3.org/1999/xlink" xlink:href="phytokeys-225-099_article-98247__-g001.jpg" position="float" orientation="portrait" xlink:type="simple" id="oo_842810.jpg"><uri content-type="original_file" xlink:type="simple">https://binary.pensoft.net/fig/842810</uri></graphic></fig><fig id="F2" position="float" orientation="portrait"><object-id xmlns:xlink="http://www.w3.org/1999/xlink" content-type="doi" xlink:type="simple">10.3897/phytokeys.225.98247.figure2</object-id><object-id xmlns:xlink="http://www.w3.org/1999/xlink" content-type="arpha" xlink:type="simple">A008384D-D35B-5FEB-B881-28B04D47A940</object-id><label>Figure 2.</label><caption><p><italic><tp:taxon-name><tp:taxon-name-part taxon-name-part-type="genus" reg="Silene">Silene</tp:taxon-name-part><tp:taxon-name-part taxon-name-part-type="species" reg="ophioglossa">ophioglossa</tp:taxon-name-part></tp:taxon-name></italic> sp. nov. (Photographed by F. Yang) <bold>A</bold> habit <bold>B</bold> abaxial surface of leaf <bold>C</bold> adaxial surface of leaf <bold>D</bold> roots <bold>E</bold> dichasial cymes <bold>F</bold> flower (side view, showing the calyx) <bold>G</bold> flower (front view) <bold>H</bold> dissected flower (showing the androgynophore and claws) <bold>I</bold> pistil and androgynophore <bold>J</bold> petal (showing the claw, auricles and coronal scales) <bold>K</bold> immature capsule <bold>L</bold> seeds.</p></caption><graphic xmlns:xlink="http://www.w3.org/1999/xlink" xlink:href="phytokeys-225-099_article-98247__-g002.jpg" position="float" orientation="portrait" xlink:type="simple" id="oo_842811.jpg"><uri content-type="original_file" xlink:type="simple">https://binary.pensoft.net/fig/842811</uri></graphic></fig></tp:treatment-sec><tp:treatment-sec sec-type="diagnosis" id="SECID0EMBAE"><title>Diagnosis.</title><p><italic><tp:taxon-name><tp:taxon-name-part taxon-name-part-type="genus" reg="Silene">Silene</tp:taxon-name-part><tp:taxon-name-part taxon-name-part-type="species" reg="ophioglossa">ophioglossa</tp:taxon-name-part></tp:taxon-name></italic> is morphologically similar to <italic><tp:taxon-name><tp:taxon-name-part taxon-name-part-type="genus" reg="Silene">S.</tp:taxon-name-part><tp:taxon-name-part taxon-name-part-type="species" reg="phoenicodonta">phoenicodonta</tp:taxon-name-part></tp:taxon-name></italic> (Fig. <xref ref-type="fig" rid="F3">3</xref>), but clearly differs from the latter in having 5–7 mm (vs. 6–8 mm) long calyces sparsely hirtellous and short glandular hairs (vs. densely hirtellous and with short glandular hairs), white (vs. dark violet) petals, linear (vs. obovate) limbs and linear (vs. ovate or nearly band-shaped) lobes, absent or oblong-linear (vs. orbicular-linear) coronal scales.</p><fig id="F3" position="float" orientation="portrait"><object-id xmlns:xlink="http://www.w3.org/1999/xlink" content-type="doi" xlink:type="simple">10.3897/phytokeys.225.98247.figure3</object-id><object-id xmlns:xlink="http://www.w3.org/1999/xlink" content-type="arpha" xlink:type="simple">AD33A04E-8E19-5C3B-B1FC-035B476D77D4</object-id><label>Figure 3.</label><caption><p><italic><tp:taxon-name><tp:taxon-name-part taxon-name-part-type="genus" reg="Silene">Silene</tp:taxon-name-part><tp:taxon-name-part taxon-name-part-type="species" reg="phoenicodonta">phoenicodonta</tp:taxon-name-part></tp:taxon-name></italic> (Photographed by F. Yang and H. C. Wang) <bold>A</bold> habit <bold>B</bold> adaxial surface of leaf <bold>C</bold> abaxial surface of leaf <bold>D</bold> dissected flower (showing the androgynophore and claws) <bold>E</bold> roots <bold>F</bold> flower (side view, showing the calyx and pedicel) <bold>G</bold> flower (front view) <bold>H</bold> petal (showing the claw, auricles and coronal scales) <bold>I</bold> styles and immature capsule <bold>J</bold> calyx after anthesis <bold>K</bold> seeds.</p></caption><graphic xmlns:xlink="http://www.w3.org/1999/xlink" xlink:href="phytokeys-225-099_article-98247__-g003.jpg" position="float" orientation="portrait" xlink:type="simple" id="oo_842812.jpg"><uri content-type="original_file" xlink:type="simple">https://binary.pensoft.net/fig/842812</uri></graphic></fig></tp:treatment-sec><tp:treatment-sec sec-type="etymology" id="SECID0E1DAE"><title>Etymology.</title><p>The specific epithet “<italic>ophioglossa</italic>” is derived from the Greek words “<italic>ophis</italic>” (meaning snake) and “<italic>glossa</italic>” (meaning tongue), which refer to the petal lobes of this new species which resemble the tongue of a snake.</p></tp:treatment-sec><tp:treatment-sec sec-type="description" id="SECID0EOEAE"><title>Description.</title><p>Herbs perennial. Roots numerous, clustered, cylindric, fleshy. Stems sparsely caespitose, ascending to sprawling, 30–80 cm long, slender, multibranched, with sparsely pubescent. Leaves ovate-elliptic or obovate-elliptic, 3–9 (–15) cm long, 1–4 cm wide, base cuneate or attenuate into petiole, apex acute, both surfaces puberulent to subglabrous, margin entire, minutely ciliate, lateral veins 2 pairs, midrib and lateral veins prominent abaxially. Dichasial cymes terminal, diffuse; peduncle 1–15 cm long, densely glandular-pilose. Pedicels densely glandular-pilose and sparsely eglandular villous, subequaling or longer than calyx; bracts ovate-lanceolate, apex acuminate. Calyx tubular-campanulate, 5–7 mm long, 2–3 mm in diameter, longitudinal veins green or violet, cohering at apex, sparsely hirtellous and with short glandular hairs, inflated after anthesis, 6–7 mm long, 4–5 mm in diameter in fruit stage; calyx teeth ovate-triangular, green or violet, ca. 1 mm long, apex acute, margin ciliate. Androgynophore ca. 1 mm long, glabrous. Petals white, 1.0–1.2 cm long; claws equaling to calyx, oblanceolate, glabrous, inflated above, margin erose; limbs linear, deeply bifid to middle, lobes linear, apex usually curly, without side lobe; coronal scales absent or oblong-linear, small, entire or emarginated at apex. Stamens 10, included in calyx tube; filaments glabrous, 5–7 mm long. Styles 3, included or slightly exserted beyond calyx. Capsule broadly ovoid, 7–9 mm long, 4–5 mm in diameter, slightly longer than calyx. Seeds dark brown, globose-reniform, ca. 1 mm long, tuberculate.</p></tp:treatment-sec><tp:treatment-sec sec-type="Molecular phylogenetics" id="SECID0ETEAE"><title>Molecular phylogenetics.</title><p>The <abbrev xmlns:xlink="http://www.w3.org/1999/xlink" xlink:title="internal transcribed spacer" id="ABBRID0EZEAE" xlink:type="simple">ITS</abbrev> sequence region of <italic><tp:taxon-name><tp:taxon-name-part taxon-name-part-type="genus" reg="Silene">Silene</tp:taxon-name-part><tp:taxon-name-part taxon-name-part-type="species" reg="ophioglossa">ophioglossa</tp:taxon-name-part></tp:taxon-name></italic> comprises 687 and 821 base pairs with a GC content of 53.3% and 54.4%. The alignment of 73 <abbrev xmlns:xlink="http://www.w3.org/1999/xlink" xlink:title="internal transcribed spacer" id="ABBRID0EIFAE" xlink:type="simple">ITS</abbrev> sequences resulted in a matrix of 582 total characters, 350 of which are constant, 58 of the variable characters are singleton sites and 174 characters are parsimony-informative sites.</p><p>Phylogenetic analyses using <abbrev xmlns:xlink="http://www.w3.org/1999/xlink" xlink:title="internal transcribed spacer" id="ABBRID0EOFAE" xlink:type="simple">ITS</abbrev> sequences uncovered that the new species, <italic><tp:taxon-name><tp:taxon-name-part taxon-name-part-type="genus" reg="Silene">S.</tp:taxon-name-part><tp:taxon-name-part taxon-name-part-type="species" reg="ophioglossa">ophioglossa</tp:taxon-name-part></tp:taxon-name></italic>, belongs to a clade A representing <tp:taxon-name><tp:taxon-name-part taxon-name-part-type="genus" reg="Silene">S.</tp:taxon-name-part><tp:taxon-name-part taxon-name-part-type="infraspecific-rank">sect.</tp:taxon-name-part><tp:taxon-name-part taxon-name-part-type="section" reg="Cucubaloides">Cucubaloides</tp:taxon-name-part></tp:taxon-name> Edgeworth &amp; Hook. f. which was recircumscribed by <xref ref-type="bibr" rid="B9">Jafari et al. (2020)</xref> in their recent studies (Fig. <xref ref-type="fig" rid="F4">4</xref>). This placement is also supported by its morphological characters, such as the ascending to sprawling, multibranched stems, ovate-elliptic or obovate-elliptic leaves, lax dichasial cymes and tubular-campanulate calyces. In the phylogenetic tree (Fig. <xref ref-type="fig" rid="F4">4</xref>), two sequences from <italic><tp:taxon-name><tp:taxon-name-part taxon-name-part-type="genus" reg="Silene">S.</tp:taxon-name-part><tp:taxon-name-part taxon-name-part-type="species" reg="ophioglossa">ophioglossa</tp:taxon-name-part></tp:taxon-name></italic> constituted a monophyletic lineage with maximum support, and it is sister to a small subclade B that includes <italic><tp:taxon-name><tp:taxon-name-part taxon-name-part-type="genus" reg="Silene">S.</tp:taxon-name-part><tp:taxon-name-part taxon-name-part-type="species" reg="phoenicodonta">phoenicodonta</tp:taxon-name-part></tp:taxon-name></italic> and <italic><tp:taxon-name><tp:taxon-name-part taxon-name-part-type="genus" reg="Silene">S.</tp:taxon-name-part><tp:taxon-name-part taxon-name-part-type="species" reg="viscidula">viscidula</tp:taxon-name-part></tp:taxon-name></italic>. This close relationship is also supported by their morphological similarity.</p><fig id="F4" position="float" orientation="portrait"><object-id xmlns:xlink="http://www.w3.org/1999/xlink" content-type="doi" xlink:type="simple">10.3897/phytokeys.225.98247.figure4</object-id><object-id xmlns:xlink="http://www.w3.org/1999/xlink" content-type="arpha" xlink:type="simple">11D53FCC-A994-5663-9544-E295C705F64D</object-id><label>Figure 4.</label><caption><p>Bayesian inference tree of <italic><tp:taxon-name><tp:taxon-name-part taxon-name-part-type="genus" reg="Silene">Silene</tp:taxon-name-part></tp:taxon-name></italic> based on <abbrev xmlns:xlink="http://www.w3.org/1999/xlink" xlink:title="internal transcribed spacer" id="ABBRID0EGIAE" xlink:type="simple">ITS</abbrev> sequences showing phylogenetic placements of <italic><tp:taxon-name><tp:taxon-name-part taxon-name-part-type="genus" reg="Silene">S.</tp:taxon-name-part><tp:taxon-name-part taxon-name-part-type="species" reg="ophioglossa">ophioglossa</tp:taxon-name-part></tp:taxon-name></italic>. Bayesian posterior probabilities are shown near the nodes. <italic><tp:taxon-name><tp:taxon-name-part taxon-name-part-type="genus" reg="Silene">Silene</tp:taxon-name-part><tp:taxon-name-part taxon-name-part-type="species" reg="ophioglossa">ophioglossa</tp:taxon-name-part></tp:taxon-name></italic>, <italic><tp:taxon-name><tp:taxon-name-part taxon-name-part-type="genus" reg="Silene">S.</tp:taxon-name-part><tp:taxon-name-part taxon-name-part-type="species" reg="viscidula">viscidula</tp:taxon-name-part></tp:taxon-name></italic> and <italic><tp:taxon-name><tp:taxon-name-part taxon-name-part-type="genus" reg="Silene">S.</tp:taxon-name-part><tp:taxon-name-part taxon-name-part-type="species" reg="phoenicodonta">phoenicodonta</tp:taxon-name-part></tp:taxon-name></italic> are marked in bold type, and <italic><tp:taxon-name><tp:taxon-name-part taxon-name-part-type="genus" reg="Silene">S.</tp:taxon-name-part><tp:taxon-name-part taxon-name-part-type="species" reg="ophioglossa">ophioglossa</tp:taxon-name-part></tp:taxon-name></italic> is highlighted by using red colored text.</p></caption><graphic xmlns:xlink="http://www.w3.org/1999/xlink" xlink:href="phytokeys-225-099_article-98247__-g004.jpg" position="float" orientation="portrait" xlink:type="simple" id="oo_842813.jpg"><uri content-type="original_file" xlink:type="simple">https://binary.pensoft.net/fig/842813</uri></graphic></fig></tp:treatment-sec><tp:treatment-sec sec-type="Seed micromorphology" id="SECID0EGKAE"><title>Seed micromorphology.</title><p>Seeds of <italic><tp:taxon-name><tp:taxon-name-part taxon-name-part-type="genus" reg="Silene">Silene</tp:taxon-name-part><tp:taxon-name-part taxon-name-part-type="species" reg="ophioglossa">ophioglossa</tp:taxon-name-part></tp:taxon-name></italic> are dark brown when mature, globose-reniform in shape, 0.94–1.12 mm long, 0.79–0.94 mm wide. The lateral surface of seed is concave. The dorsal surface is flat, ca. 0.57 mm wide. Its seed coat is formed by elongate epidermis cells with S-undulate and V-undulate anticlinal walls. The periclinal walls are convex and have granulate-papillate ornamentation (Fig. <xref ref-type="fig" rid="F5">5A–C</xref>).</p><fig id="F5" position="float" orientation="portrait"><object-id xmlns:xlink="http://www.w3.org/1999/xlink" content-type="doi" xlink:type="simple">10.3897/phytokeys.225.98247.figure5</object-id><object-id xmlns:xlink="http://www.w3.org/1999/xlink" content-type="arpha" xlink:type="simple">6F948F04-B59C-55DF-9A58-C123AD8265DF</object-id><label>Figure 5.</label><caption><p><abbrev xmlns:xlink="http://www.w3.org/1999/xlink" xlink:title="scanning electron microscope" id="ABBRID0EDLAE" xlink:type="simple">SEM</abbrev> micrographs of seed morphology in <italic><tp:taxon-name><tp:taxon-name-part taxon-name-part-type="genus" reg="Silene">Silene</tp:taxon-name-part><tp:taxon-name-part taxon-name-part-type="species" reg="ophioglossa">ophioglossa</tp:taxon-name-part></tp:taxon-name></italic> (voucher specimen: Q. P. Wang et al. XY7908, <bold>A–C</bold>) and <italic><tp:taxon-name><tp:taxon-name-part taxon-name-part-type="genus" reg="Silene">S.</tp:taxon-name-part><tp:taxon-name-part taxon-name-part-type="species" reg="phoenicodonta">phoenicodonta</tp:taxon-name-part></tp:taxon-name></italic> (voucher specimen: D. Qiao DC2575, <bold>D–F</bold>). <bold>A, D</bold> lateral surface <bold>B, E</bold> dorsal surface <bold>C, F</bold> ventral surface.</p></caption><graphic xmlns:xlink="http://www.w3.org/1999/xlink" xlink:href="phytokeys-225-099_article-98247__-g005.jpg" position="float" orientation="portrait" xlink:type="simple" id="oo_842814.jpg"><uri content-type="original_file" xlink:type="simple">https://binary.pensoft.net/fig/842814</uri></graphic></fig></tp:treatment-sec><tp:treatment-sec sec-type="phenology" id="SECID0EMMAE"><title>Phenology.</title><p>Flowering and fruiting from June to September.</p></tp:treatment-sec><tp:treatment-sec sec-type="distribution" id="SECID0ERMAE"><title>Distribution and habitat.</title><p><italic><tp:taxon-name><tp:taxon-name-part taxon-name-part-type="genus" reg="Silene">Silene</tp:taxon-name-part><tp:taxon-name-part taxon-name-part-type="species" reg="ophioglossa">ophioglossa</tp:taxon-name-part></tp:taxon-name></italic> is endemic to southwest China, where it has been collected from western Sichuan and north Yunnan (Fig. <xref ref-type="fig" rid="F6">6</xref>). Currently, it seems to be restricted to the Jinsha River basin. <italic><tp:taxon-name><tp:taxon-name-part taxon-name-part-type="genus" reg="Silene">Silene</tp:taxon-name-part><tp:taxon-name-part taxon-name-part-type="species" reg="ophioglossa">ophioglossa</tp:taxon-name-part></tp:taxon-name></italic> usually occurs at elevations ranging from 2000–3000 meters and grows in thickets or at forest margins, and its association includes <italic><tp:taxon-name><tp:taxon-name-part taxon-name-part-type="genus" reg="Lepisorus">Lepisorus</tp:taxon-name-part><tp:taxon-name-part taxon-name-part-type="species" reg="palmatopedatus">palmatopedatus</tp:taxon-name-part></tp:taxon-name></italic> (Baker) C. F. Zhao, R. Wei et X. C. Zhang, <italic><tp:taxon-name><tp:taxon-name-part taxon-name-part-type="genus" reg="Lysimachia">Lysimachia</tp:taxon-name-part><tp:taxon-name-part taxon-name-part-type="species" reg="christiniae">christiniae</tp:taxon-name-part></tp:taxon-name></italic> Hance, <italic><tp:taxon-name><tp:taxon-name-part taxon-name-part-type="genus" reg="Corydalis">Corydalis</tp:taxon-name-part><tp:taxon-name-part taxon-name-part-type="species" reg="triternatifolia">triternatifolia</tp:taxon-name-part></tp:taxon-name></italic> C. Y. Wu, <italic><tp:taxon-name><tp:taxon-name-part taxon-name-part-type="genus" reg="Indigofera">Indigofera</tp:taxon-name-part><tp:taxon-name-part taxon-name-part-type="species" reg="pendula">pendula</tp:taxon-name-part></tp:taxon-name></italic> Franch., <tp:taxon-name><tp:taxon-name-part taxon-name-part-type="genus" reg="Lysimachia">Lysimachia</tp:taxon-name-part><tp:taxon-name-part taxon-name-part-type="species" reg="stenosepala">stenosepala</tp:taxon-name-part><tp:taxon-name-part taxon-name-part-type="authority">Hemsl.</tp:taxon-name-part><tp:taxon-name-part taxon-name-part-type="infraspecific-rank">var.</tp:taxon-name-part><tp:taxon-name-part taxon-name-part-type="variety" reg="flavescens">flavescens</tp:taxon-name-part></tp:taxon-name> Chen et C. M. Hu, <italic><tp:taxon-name><tp:taxon-name-part taxon-name-part-type="genus" reg="Circaea">Circaea</tp:taxon-name-part><tp:taxon-name-part taxon-name-part-type="species" reg="cordata">cordata</tp:taxon-name-part></tp:taxon-name></italic> Royle, <italic><tp:taxon-name><tp:taxon-name-part taxon-name-part-type="genus" reg="Quercus">Quercus</tp:taxon-name-part><tp:taxon-name-part taxon-name-part-type="species" reg="acutissima">acutissima</tp:taxon-name-part></tp:taxon-name></italic> Carr. and <italic><tp:taxon-name><tp:taxon-name-part taxon-name-part-type="genus" reg="Campylotropis">Campylotropis</tp:taxon-name-part><tp:taxon-name-part taxon-name-part-type="species" reg="teretiracemosa">teretiracemosa</tp:taxon-name-part></tp:taxon-name></italic> P. C. Li et C. J. Chen.</p><fig id="F6" position="float" orientation="portrait"><object-id xmlns:xlink="http://www.w3.org/1999/xlink" content-type="doi" xlink:type="simple">10.3897/phytokeys.225.98247.figure6</object-id><object-id xmlns:xlink="http://www.w3.org/1999/xlink" content-type="arpha" xlink:type="simple">6F785051-2512-5F66-A934-C69B9B447C31</object-id><label>Figure 6.</label><caption><p>Distribution of <italic><tp:taxon-name><tp:taxon-name-part taxon-name-part-type="genus" reg="Silene">Silene</tp:taxon-name-part><tp:taxon-name-part taxon-name-part-type="species" reg="ophioglossa">ophioglossa</tp:taxon-name-part></tp:taxon-name></italic> and <italic><tp:taxon-name><tp:taxon-name-part taxon-name-part-type="genus" reg="Silene">S.</tp:taxon-name-part><tp:taxon-name-part taxon-name-part-type="species" reg="phoenicodonta">phoenicodonta</tp:taxon-name-part></tp:taxon-name></italic> in southwest China.</p></caption><graphic xmlns:xlink="http://www.w3.org/1999/xlink" xlink:href="phytokeys-225-099_article-98247__-g006.jpg" position="float" orientation="portrait" xlink:type="simple" id="oo_842815.jpg"><uri content-type="original_file" xlink:type="simple">https://binary.pensoft.net/fig/842815</uri></graphic></fig></tp:treatment-sec><tp:treatment-sec sec-type="conservation status" id="SECID0EVRAE"><title>Conservation status.</title><p><italic><tp:taxon-name><tp:taxon-name-part taxon-name-part-type="genus" reg="Silene">Silene</tp:taxon-name-part><tp:taxon-name-part taxon-name-part-type="species" reg="ophioglossa">ophioglossa</tp:taxon-name-part></tp:taxon-name></italic> is known from five localities and has been found in thickets or at forest margins. However, we actually only investigated two points, and didn’t have enough information about its distribution, abundance, or threats to this species. More information is needed for assignment of its conservation status. Therefore, we choose to assign this new species to the category data deficient (DD) following the IUCN guidelines (<xref ref-type="bibr" rid="B7">IUCN 2012</xref>, <xref ref-type="bibr" rid="B8">2022</xref>).</p></tp:treatment-sec><tp:treatment-sec sec-type="Taxonomic notes" id="SECID0EOSAE"><title>Taxonomic notes.</title><p>Morphologically and seed micromorphologically, <italic><tp:taxon-name><tp:taxon-name-part taxon-name-part-type="genus" reg="Silene">Silene</tp:taxon-name-part><tp:taxon-name-part taxon-name-part-type="species" reg="ophioglossa">ophioglossa</tp:taxon-name-part></tp:taxon-name></italic> is most similar to <italic><tp:taxon-name><tp:taxon-name-part taxon-name-part-type="genus" reg="Silene">S.</tp:taxon-name-part><tp:taxon-name-part taxon-name-part-type="species" reg="phoenicodonta">phoenicodonta</tp:taxon-name-part></tp:taxon-name></italic> (Fig. <xref ref-type="fig" rid="F3">3</xref>), a species also distributed in southwest China (Fig. <xref ref-type="fig" rid="F6">6</xref>). They share ascending to sprawling, multibranched stems, ovate-elliptic or obovate-elliptic leaves, dichasial cymes, 3 styles and globose-reniform seeds (Fig. <xref ref-type="fig" rid="F5">5</xref>), but the new species is distinguishable from the latter by its calyces 5–7 mm (vs. 6–8 mm) long, sparsely (vs. densely) hirtellous and with short glandular hairs, petals white (vs. dark violet), limbs linear (vs. obovate), lobes linear (vs. ovate or nearly band-shaped) and coronal scales absent or oblong-linear (vs. orbicular-linear).</p><p><italic><tp:taxon-name><tp:taxon-name-part taxon-name-part-type="genus" reg="Silene">Silene</tp:taxon-name-part><tp:taxon-name-part taxon-name-part-type="species" reg="ophioglossa">ophioglossa</tp:taxon-name-part></tp:taxon-name></italic> is somewhat close to <italic><tp:taxon-name><tp:taxon-name-part taxon-name-part-type="genus" reg="Silene">S.</tp:taxon-name-part><tp:taxon-name-part taxon-name-part-type="species" reg="viscidula">viscidula</tp:taxon-name-part></tp:taxon-name></italic>, an endemic species found from southwestern China. Nevertheless, <italic><tp:taxon-name><tp:taxon-name-part taxon-name-part-type="genus" reg="Silene">S.</tp:taxon-name-part><tp:taxon-name-part taxon-name-part-type="species" reg="ophioglossa">ophioglossa</tp:taxon-name-part></tp:taxon-name></italic> differs from <italic><tp:taxon-name><tp:taxon-name-part taxon-name-part-type="genus" reg="Silene">S.</tp:taxon-name-part><tp:taxon-name-part taxon-name-part-type="species" reg="viscidula">viscidula</tp:taxon-name-part></tp:taxon-name></italic> in having ovate-elliptic or obovate-elliptic (vs. elliptic or elliptic-oblanceolate) leaves, diffuse (vs. compact, 3–7 (–15)-flowered) dichasia, 5–7 mm long (vs. 7–10 mm long) calyces, sparsely hirtellous and with short glandular hairs (vs. densely glandular hairs), white (vs. pale pink or white) petals, linear (vs. broadly obovate) limbs, linear (vs. ovate or square) lobes, absent or oblong-linear (vs. flabellate) coronal scales. A detailed morphological comparison between these three species is summarized in Table <xref ref-type="table" rid="T1">1</xref>.</p><table-wrap id="T1" position="float" orientation="portrait"><label>Table 1.</label><caption><p>Morphological comparison of <italic><tp:taxon-name><tp:taxon-name-part taxon-name-part-type="genus" reg="Silene">Silene</tp:taxon-name-part><tp:taxon-name-part taxon-name-part-type="species" reg="ophioglossa">ophioglossa</tp:taxon-name-part></tp:taxon-name></italic>, <italic><tp:taxon-name><tp:taxon-name-part taxon-name-part-type="genus" reg="Silene">S.</tp:taxon-name-part><tp:taxon-name-part taxon-name-part-type="species" reg="phoenicodonta">phoenicodonta</tp:taxon-name-part></tp:taxon-name></italic> and <italic><tp:taxon-name><tp:taxon-name-part taxon-name-part-type="genus" reg="Silene">S.</tp:taxon-name-part><tp:taxon-name-part taxon-name-part-type="species" reg="viscidula">viscidula</tp:taxon-name-part></tp:taxon-name></italic>.</p></caption><table id="TID0EIJAG" rules="all"><tbody><tr><th rowspan="2" colspan="1">Characters</th><th rowspan="1" colspan="3">Species</th></tr><tr><th rowspan="1" colspan="1">
                    <italic>
                      <tp:taxon-name><tp:taxon-name-part taxon-name-part-type="genus" reg="Silene">S.</tp:taxon-name-part><tp:taxon-name-part taxon-name-part-type="species" reg="ophioglossa">ophioglossa</tp:taxon-name-part></tp:taxon-name>
                    </italic>
                  </th><th rowspan="1" colspan="1">
                    <italic>
                      <tp:taxon-name><tp:taxon-name-part taxon-name-part-type="genus" reg="Silene">S.</tp:taxon-name-part><tp:taxon-name-part taxon-name-part-type="species" reg="phoenicodonta">phoenicodonta</tp:taxon-name-part></tp:taxon-name>
                    </italic>
                  </th><th rowspan="1" colspan="1">
                    <italic>
                      <tp:taxon-name><tp:taxon-name-part taxon-name-part-type="genus" reg="Silene">S.</tp:taxon-name-part><tp:taxon-name-part taxon-name-part-type="species" reg="viscidula">viscidula</tp:taxon-name-part></tp:taxon-name>
                    </italic>
                  </th></tr><tr><td rowspan="1" colspan="1">
                    <bold>Roots</bold>
                  </td><td rowspan="1" colspan="1">clustered, cylindric</td><td rowspan="1" colspan="1">clustered, cylindric</td><td rowspan="1" colspan="1">clustered, fusiform</td></tr><tr><td rowspan="1" colspan="1">
                    <bold>Leaves</bold>
                  </td><td rowspan="1" colspan="1">ovate-elliptic or obovate-elliptic</td><td rowspan="1" colspan="1">ovate-elliptic or obovate-elliptic</td><td rowspan="1" colspan="1">elliptic or elliptic-oblanceolate</td></tr><tr><td rowspan="1" colspan="1">
                    <bold>Inflorescence</bold>
                  </td><td rowspan="1" colspan="1">dichasial cymes, diffuse</td><td rowspan="1" colspan="1">dichasia diffuse, few flowered</td><td rowspan="1" colspan="1">dichasial cymes, 3–7 (–15)-flowered, compact</td></tr><tr><td rowspan="1" colspan="1">
                    <bold>Calyces</bold>
                  </td><td rowspan="1" colspan="1">5–7 mm long, outside sparsely hirtellous and with short glandular hairs</td><td rowspan="1" colspan="1">6–8 mm long, outside densely hirtellous and with short glandular hairs</td><td rowspan="1" colspan="1">7–10 mm long, outside with dense glandular hairs</td></tr><tr><td rowspan="1" colspan="1">
                    <bold>Petals</bold>
                  </td><td rowspan="1" colspan="1">white</td><td rowspan="1" colspan="1">dark violet</td><td rowspan="1" colspan="1">pale pink or white</td></tr><tr><td rowspan="1" colspan="1">
                    <bold>Limbs</bold>
                  </td><td rowspan="1" colspan="1">linear, deeply bifid to middle</td><td rowspan="1" colspan="1">obovate, deeply bifid to middle</td><td rowspan="1" colspan="1">broadly obovate, shallowly 2-lobed</td></tr><tr><td rowspan="1" colspan="1">
                    <bold>Lobes of petals</bold>
                  </td><td rowspan="1" colspan="1">linear, apex usually curly, without side lobe</td><td rowspan="1" colspan="1">ovate or nearly band-shaped, sometimes with one inconspicuous tooth on each lateral side</td><td rowspan="1" colspan="1">ovate or square, entire, sometimes with one inconspicuous tooth on each lateral side</td></tr><tr><td rowspan="1" colspan="1">
                    <bold>Coronal scales</bold>
                  </td><td rowspan="1" colspan="1">absent or oblong-linear, entire or emarginated at apex</td><td rowspan="1" colspan="1">Present, orbicular-linear, laciniate at apex</td><td rowspan="1" colspan="1">Present, flabellate, laciniate at apex</td></tr></tbody></table></table-wrap></tp:treatment-sec><tp:treatment-sec sec-type="material" id="SECID0EL3AE"><title>Additional specimens examined (Paratypes).</title><p><bold>China. Sichaun</bold>: Muli County, Qiaowa Town, Chutouwan village, under the shady and moist thickets by the river, alt. 2600 m, 28 June 1978, <italic>Y. B. Yang 7097</italic> (CDBI-0020627, CDBI-0020628); Muli County, Ninglang village, under <italic><tp:taxon-name><tp:taxon-name-part taxon-name-part-type="genus" reg="Tsuga">Tsuga</tp:taxon-name-part></tp:taxon-name></italic> forest on the mountain slope, alt. 3000 m, 25 September 1983, <italic>Qinghai-Tibet Expedition 14350</italic> (KUN-0514408, KUN-0514409). <bold>Yunnan</bold>: Luquan County, Sayingpan Town, Sayongshan Mountain, at evergreen broad-leaved forest margins, alt. 2400 m, 21 June 1965, <italic>W. M. Zhu &amp; Y. M. Feng 00584</italic> (YUKU-02006723); Xiangyun County, Midian Town, Yemaoshan Mountain, alt. 2300 m, <named-content xmlns:xlink="http://www.w3.org/1999/xlink" content-type="dwc:verbatimCoordinates" xlink:type="simple"><named-content content-type="geo-json" specific-use="{&#34;type&#34;:&#34;Point&#34;,&#34;coordinates&#34;:[100.824081,25.697811]}" id="NCID0EF4AE" xlink:type="simple">25°41'52.12"N, 100°49'26.69"E</named-content></named-content>, 24 July 2018, <italic>Xiangyun Medicinal Plant Investigation Team 5329230617</italic> (YUKU-02074711, YUKU-02074712, YUKU-02074713) and <italic>F. Yang et al. XY8075</italic> (YUKU-02074710); same location, 26 August 2019, <italic>Q. P. Wang et al. XY7908</italic> (YUKU-02074714, YUKU-02074715).</p><p><italic><tp:taxon-name><tp:taxon-name-part taxon-name-part-type="genus" reg="Silene">Silene</tp:taxon-name-part><tp:taxon-name-part taxon-name-part-type="species" reg="phoenicodonta">phoenicodonta</tp:taxon-name-part></tp:taxon-name></italic>. <bold>China. Sichaun</bold>: Zhaojue County, Sikai Town, thickets, alt. 2400 m, 30 June 1976, <italic>Sichuan Vegetation Team 12763</italic> (PE-00580695, CDBI-0020501). <bold>Yunnan</bold>: Huizhe County, Dahai village, Dahaicaoshan, ca. 2 km from Xiaoxiniu, Dabaping, alpine meadows, <named-content xmlns:xlink="http://www.w3.org/1999/xlink" content-type="dwc:verbatimCoordinates" xlink:type="simple"><named-content content-type="geo-json" specific-use="{&#34;type&#34;:&#34;Point&#34;,&#34;coordinates&#34;:[103.269583,26.201719]}" id="NCID0EG5AE" xlink:type="simple">103°16'10.50"E, 26°12'6.19"N</named-content></named-content>, alt. 3433 m, 24 July 2018, <italic>H. Tang TH2018046</italic> (KUN-1481546); Dongchuan District, Xueling Scenic Area, 29 August 2017, <italic>D. Qiao DC2575</italic> (YUKU-02074716); Heqing County, Songgui Town, Maershan Mountain, on the path from Chamujing to Zhulinkou, under forest, roadsides, <named-content xmlns:xlink="http://www.w3.org/1999/xlink" content-type="dwc:verbatimCoordinates" xlink:type="simple"><named-content content-type="geo-json" specific-use="{&#34;type&#34;:&#34;Point&#34;,&#34;coordinates&#34;:[100.131578,26.384050]}" id="NCID0ES5AE" xlink:type="simple">100°7'53.68"E, 26°23'2.58"N</named-content></named-content>, alt. 2578 m, 5 August 2018, <italic>H. Tang TH2018087</italic> (KUN-1481543); Jianchuan County, Shizhongshan Mountain, July 1987, <italic>S. Y. Bao 401</italic> (KUN-0531671); Zhengkang County, Snow Range, in grassy slope, alt. 2600 m, 22 July 1938, <italic>T. T. Yu 16881</italic> (PE-00558309, KUN-0514405).</p><p><italic><tp:taxon-name><tp:taxon-name-part taxon-name-part-type="genus" reg="Silene">Silene</tp:taxon-name-part><tp:taxon-name-part taxon-name-part-type="species" reg="viscidula">viscidula</tp:taxon-name-part></tp:taxon-name></italic>. <bold>China. Sichaun</bold>: Yanbian County, Dapingzi District, Baoshishan, limestone mountainous region, at 2700 m, 29 June 1983, <italic>Qinghai-Tibet Team 11677</italic> (KUN-0514407). <bold>Guizhou</bold>: Weining County, Mazha Town, Gali village, Mabaidashan, 12 July 1959, <italic>Bijie Team 191</italic> (PE-00581476). <bold>Yunnan</bold>: Luquan County, Kedu Town, Dianwei village, grassy slope, at 2500 m, 25 October 1940, <italic>Y. B Chang 347</italic> (IBSC-0149532); Dongchuan District, November 1906, <italic>E. E. Maire 87</italic> (E-00109656); Mengzi, Yangliuhe village, sparse forest, at 1720 m, 30 July 1958, <italic>Y. Y. Hu &amp; S. K. Wen 580546</italic> (KUN-0514415).</p></tp:treatment-sec><ref-list><ref id="B9"><mixed-citation xmlns:xlink="http://www.w3.org/1999/xlink" xlink:type="simple"><person-group><name name-style="western"><surname>Jafari</surname><given-names>F</given-names></name><name name-style="western"><surname>Zarre</surname><given-names>S</given-names></name><name name-style="western"><surname>Gholipour</surname><given-names>A</given-names></name><name name-style="western"><surname>Eggens</surname><given-names>F</given-names></name><name name-style="western"><surname>Richard</surname><given-names>KR</given-names></name><name name-style="western"><surname>Oxelman</surname><given-names>B</given-names></name></person-group> (<year>2020</year>) <article-title>A new taxonomic backbone for the infrageneric classification of the species rich genus <italic><tp:taxon-name><tp:taxon-name-part taxon-name-part-type="genus">Silene</tp:taxon-name-part></tp:taxon-name></italic> (<tp:taxon-name><tp:taxon-name-part taxon-name-part-type="family">Caryophyllaceae</tp:taxon-name-part></tp:taxon-name>).</article-title><source>Taxon</source><volume>69</volume>(<issue>2</issue>): <fpage>337</fpage>–<lpage>368</lpage>. <ext-link xlink:href="10.1002/tax.12230" ext-link-type="doi" xlink:type="simple">https://doi.org/10.1002/tax.12230</ext-link></mixed-citation></ref><ref id="B7"><mixed-citation xmlns:xlink="http://www.w3.org/1999/xlink" xlink:type="simple">IUCN (<year>2012</year>) <source>IUCN Red List Categories and Criteria. Version 3.1. (2<sup>nd</sup> Ed.).</source><publisher-name>IUCN</publisher-name>, <publisher-loc>Gland, Switzerland &amp; Cambridge</publisher-loc>, <size units="page">32 pp</size>.</mixed-citation></ref><ref id="B8"><mixed-citation xmlns:xlink="http://www.w3.org/1999/xlink" xlink:type="simple">IUCN (<year>2022</year>) Guidelines for Using the IUCN Red List Categories and Criteria. Version 15. Prepared by the Standards and Petitions Committee.</mixed-citation></ref></ref-list></tp:taxon-treatment>
